# Supplementary material for: Lower DNA methylation levels in CpG island shores of CR1, CLU, and PICALM in the blood of Japanese Alzheimer’s disease patients
Source: PLoS One. 2020 Sep 29;15(9):e0239196. doi: 10.1371/journal.pone.0239196 (PMC7523949; doi:10.1371/journal.pone.0239196)
Supplement: S2 Table — (XLSX) [file pone.0239196.s014.xlsx]

## Sheet: Sheet1
Gene	CpG position in amplicon	Exact Wilcoxon rank sum test
		W(U)	p-value(U)
ABCA7
	27	1028.5	0.3679
	34	1054	0.4755
	38	1221	0.6159
	57	1077	0.5836
	89	1041.5	0.4207
	93	1010.5	0.3014
	143	939	0.1187
	152	824.5	0.01597
	178	1110	0.6902
	186	1180.5	0.5635
	198	1058	0.3166
	209	1204	0.2354
APOE
	58	1056	0.4844
	129	998	0.2609
	137	806	0.01081
	154	1089.5	0.6495
	161	899.5	0.06417
	171	1134	0.897
	213	1167.5	0.9114
	217	1241	0.5163
	225	1048.5	0.4507
	311	1183.5	0.8196
	348	1159	0.9605
	358	1131.5	0.8824
BIN1
	25	2211	0.6933
	28	2291.5	0.9577
	69	2157	0.533
	76	2055	0.2909
	82	2129	0.458
	85	2093	0.3707
	87	2229.5	0.7519
	134	2096.5	0.3695
	141	2169	0.5607
CLU
	47	1904	0.08989
	75	2186.5	0.6182
	82	1930.5	0.1133
	109	1916.5	0.1004
	132	1999.5	0.1966
	152	1815	0.03818
	227	1861	0.06038
	268	1892	0.08064
CR1
	47	1820.5	0.07399
	56	1957	0.2321
	78	2283.5	0.8246
	157	2063.5	0.4559
	175	2065.5	0.4684
	191	2110.5	0.5963
	205	2268	0.8772
	207	1995.5	0.3038
	217	2055.5	0.4426
	225	2021.5	0.35
PICALM
	26	2031	0.2471
	99	1858	0.05842
	189	2151.5	0.484
	224	2140	0.4655
	229	1977	0.1636
	237	2031.5	0.248
