# Supplementary material for: Lower DNA methylation levels in CpG island shores of CR1, CLU, and PICALM in the blood of Japanese Alzheimer’s disease patients
Source: PLoS One. 2020 Sep 29;15(9):e0239196. doi: 10.1371/journal.pone.0239196 (PMC7523949; doi:10.1371/journal.pone.0239196)
Supplement: S4 Table — (XLSX) [file pone.0239196.s016.xlsx]

## Sheet: Sheet1
test group
	significant test of partial correlation coefficient				95% CI of partial correlation coefficient
variables	partial correlation coefficient	standard error	Wald	p value	Lower limit	Upper limit		AIC
CLU	-0.108323	0.0350119	9.57213	0.00197553	-0.176945	-0.0397008		106.25
APOE4	1.62924	0.418199	15.1776	9.7855e-05	0.809586	2.4489
constant term	1.10917	0.645412	2.95339	0.0856975	-0.155816	2.37415
validation group
	significant test of partial correlation coefficient				95% CI of partial correlation coefficient
variables	partial correlation coefficient	standard error	Wald	p value	Lower limit	Upper limit		AIC
CLU	-0.0701229	0.0339523	4.26561	0.0388912	-0.136668	-0.00357763		101.544
APOE4	2.60996	0.54742	22.7315	1.86289e-06	1.53704	3.68289
constant term	0.205014	0.617796	0.110122	0.740005	-1.00584	1.41587
